# Supplementary material for: Circular RNA- and microRNA-Mediated Post-Transcriptional Regulation of Preadipocyte Differentiation in Adipogenesis: From Expression Profiling to Signaling Pathway
Source: Int J Mol Sci. 2023 Feb 25;24(5):4549. doi: 10.3390/ijms24054549 (PMC10002489; doi:10.3390/ijms24054549)
Supplement: Supplementary file 1 [file ijms-24-04549-s001.zip]

Archive with 1 entries (1 files):
- ijms-2180604-supplementary.pdf
